# Supplementary material for: Chinese Sumac (Rhus chinensis Mill.) Fruits Prevent Hyperuricemia and Uric Acid Nephropathy in Mice Fed a High-Purine Yeast Diet
Source: Nutrients. 2024 Jan 5;16(2):184. doi: 10.3390/nu16020184 (PMC10819650; doi:10.3390/nu16020184)
Supplement: Supplementary file 1 [file nutrients-16-00184-s001.zip]

Archive with 1 entries (1 files):
- nutrients-2733130-supplementary.pdf
